# Supplementary material for: Kinomics platform using GBM tissue identifies BTK as being associated with higher patient survival
Source: Life Sci Alliance. 2021 Oct 13;4(12):e202101054. doi: 10.26508/lsa.202101054 (PMC8548209; doi:10.26508/lsa.202101054)
Supplement: Supplementary file 1 [file LSA-2021-01054_TableS1.xlsx]

## Sheet: Supplementary table 1
Peptide ID	UniProt	P.value	log P.value	Fold change
41_654_666	P11171	0.00280899	2.55145	1.64
ANXA1_14_26	P04083	0.0117474	1.93006	6.55
ANXA2_17_29	P07355	0.0420486	1.37625	1.19
BTLA_252_262	Q7Z6A9	0.00694544	2.1583	1.06
C1R_199_211	P00736	0.00948399	2.02301	1.78
CALM_95_107	P0DP23	0.000441379	3.35519	2.49
CBL_693_705	P22681	0.00110225	2.95772	5.74
CD3E_182_194	P07766	0.000789306	3.10275	3.04
CD3E_193_205	P07766	6.20597e-05	4.20719	1.24
CD3Z_105_117	P20963	0.000364276	3.43857	3.73
CD3Z_116_128	P20963	0.000556659	3.25441	6.34
CD3Z_117_129	P20963	4.75896e-06	5.32249	7.39
CD3Z_135_147	P20963	1.59707e-05	4.79668	2.45
CD3Z_146_158	P20963	0.000240686	3.61855	3.88
CD3Z_77_89	P20963	9.03386e-05	4.04413	2.11
CD70_9_21_C17S	P32970	0.00359178	2.44469	1.74
CD79A_181_193	P11912	0.0136011	1.86643	1.05
CDK1_9_21	P06493	0.000508046	3.2941	1.66
CDK2_8_20	P24941	0.000595108	3.2254	1.82
CDK4_11_23	P11802	0.0040385	2.39378	2.73
CRK_214_226	P46108	1.42329e-05	4.84671	2.55
CTNB1_79_91	P35222	1.43043e-06	5.84453	6.01
EFS_246_258	O43281	0.0261419	1.58266	1.21
EGFR_1062_1074	P00533	0.00202629	2.6933	1.91
EGFR_862_874	P00533	0.000627368	3.20248	2.58
EGFR_908_920	P00533	0.00430316	2.36621	0.96
ENOG_37_49	P09104	0.000704717	3.15199	1.54
EPHA1_774_786	P21709	0.00292987	2.53315	2.34
EPHA2_765_777	P29317	0.00329628	2.48198	2.38
EPHA4_921_933	P54764	0.0398348	1.39974	0.81
EPHA7_607_619	Q15375	0.000866385	3.06229	3.49
EPHB1_771_783	P54762	0.00119949	2.921	3.45
EPOR_361_373	P19235	1.78064e-05	4.74942	2.81
EPOR_419_431	P19235	0.000267905	3.57202	1.88
ERBB2_1241_1253	P04626	0.0411307	1.38583	1.08
ERBB2_870_882	P04626	0.0492476	1.30761	1.59
ERBB4_1181_1193	Q15303	0.00509004	2.29328	2.06
FAK2_572_584	Q14289	0.004948	2.30557	1.35
FER_707_719	P16591	0.000665878	3.17661	2.23
FES_706_718	P07332	0.000152351	3.81715	2.4
FGFR1_761_773	P11362	0.000544639	3.26389	2.73
FGFR3_753_765	P22607	0.000232501	3.63358	6.37
FRK_380_392	P42685	0.000442905	3.35369	2.11
GAB2_638_648	Q9UQC2	0.00374265	2.42682	2.36
HAVR2_257_267	Q8TDQ0	0.000586831	3.23149	1.41
INSR_992_1004	P06213	0.00575367	2.24006	2.63
IRS2_626_638	Q9Y4H2	0.00192097	2.71648	1.4
JAK1_ 1027_1039	P23458	3.5064e-05	4.45514	3.48
JAK1_214_226	P23458	0.0163788	1.78572	0.73
JAK2_1001_1013	O60674	0.00230194	2.63791	0.96
JAK2_563_577	O60674	7.74385e-05	4.11104	2.96
JAK3_974_986	P52333	0.0189192	1.7231	1.78
KIT_930_942_C942S	P10721	0.000313564	3.50367	3.23
KSYK_518_530	P43405	0.0127519	1.89442	2.83
LAT_194_206	O43561	0.000237874	3.62365	3.98
LAT_249_261	O43561	0.0459453	1.33776	1.25
LCK_387_399	P06239	1.77373e-05	4.75111	3.55
LYN_391_403	P07948	0.0116765	1.93269	6.77
LYN_501_512	P07948	0.0217069	1.6634	1.85
MET_1227_1239	P08581	0.00271642	2.566	0.88
MET_1228_1240	P08581	0.00130609	2.88403	1.61
MK14_173_185	Q16539	9.88897e-05	4.00485	2.19
MPZL1_236_246	O95297	0.000559489	3.25221	2.16
ODBA_340_352_D340K	P12694	7.67184e-05	4.1151	1.75
ODPAT_291_303	P29803	0.0318319	1.49714	2.16
P85A_600_612	P27986	0.00048063	3.31819	2.02
PAXI_111_123	P49023	0.00182657	2.73836	2.01
PAXI_24_36	P49023	0.00497828	2.30292	1.45
PDPK1_2_14	O15530	0.00633834	2.19802	1.02
PDPK1_369_381	O15530	0.00208367	2.68117	1.29
PECA1_706_718	P16284	0.00127548	2.89433	2
PECA1_708_718	P16284	0.0028471	2.5456	1.94
PGFRB_1002_1014	P09619	1.92695e-05	4.71513	7.79
PGFRB_1014_1028	P09619	0.00374744	2.42627	2.44
PGFRB_572_584	P09619	0.000895783	3.0478	1.56
PGFRB_709_721	P09619	0.000773685	3.11144	1.69
PGFRB_768_780	P09619	0.0149954	1.82404	0.82
PLCG1_1246_1258	P19174	0.00486882	2.31258	2.14
PLCG1_764_776	P19174	0.00221515	2.6546	1.86
PLCG2_1191_1203_C1200S	P16885	0.00023533	3.62832	1.97
PTN11_57_67	Q06124	0.000797329	3.09836	1.82
PTN11_580_590	Q06124	0.000968574	3.01387	2.12
PTN6_531_541	P29350	0.00594274	2.22601	1.74
PTN6_558_570	P29350	0.0044203	2.35455	1.98
RAF1_332_344	P04049	0.00308528	2.51071	0.85
RASA1_453_465	P20936	0.000835526	3.07804	2.03
RET_1022_1034	P07949	0.000507265	3.29477	2.1
RON_1346_1358	Q04912	0.0482779	1.31625	2.51
STAT4_714_726	Q14765	0.0143149	1.84421	2.86
TNNT1_2_14	P13805	0.00781971	2.10681	1.44
VGFR1_1046_1058_Y1048F	P17948	0.030824	1.51111	1.15
VGFR1_1206_1218	P17948	0.00113309	2.94573	1.07
VGFR2_989_1001	P35968	0.00146375	2.83453	2.19
YES_420_432	P07947	0.0356089	1.44844	2.9
ZAP70_313_325	P43403	0.000317186	3.49869	1.61
ZAP70_485_497	P43403	0.000162872	3.78815	2.53
