# Supplementary material for: Kinomics platform using GBM tissue identifies BTK as being associated with higher patient survival
Source: Life Sci Alliance. 2021 Oct 13;4(12):e202101054. doi: 10.26508/lsa.202101054 (PMC8548209; doi:10.26508/lsa.202101054)
Supplement: Supplementary file 2 [file LSA-2021-01054_TableS2.xlsx]

## Sheet: Supplementary table 2
Peptide ID	UniProt	P.value	log P.value	Fold change
ART_003_EAI(pY)AAPFAKKKXC	NA	0.000335202	3.47469	2.97669
CDK7_157_169	P50613	0.0252285	1.59811	1.90601
DYR1A_312_324	Q13627	0.0094842	2.023	1.87421
EGFR_1165_1177	P00533	7.71453e-05	4.11269	1.75224
EPHB4_583_595	P54760	0.00707434	2.15031	1.53312
ERBB4_1277_1289	Q15303	0.00132059	2.87923	1.21559
GSK3B_210_222_C218S	P49841	0.000519785	3.28418	1.78001
INSR_1348_1360	P06213	0.000665492	3.17686	2.14724
IRS1_890_902	P35568	0.00343432	2.46416	0.730816
MBP_259_271	P02686	0.0113766	1.94399	1.52203
MK01_180_192	P28482	0.000785905	3.10463	2.40546
MK07_ 212_224	Q13164	0.00299652	2.52338	1.44269
MK08_181_191	P45983	0.00202568	2.69343	1.9243
MK10_216_228	P53779	0.0221286	1.65505	1.43958
MK12_178_190	P53778	0.00634943	2.19727	1.56821
MK12_180_189_M182B	P53778	0.00447487	2.34922	2.18971
MK14_177_187	Q16539	0.0034747	2.45908	1.52505
NPT2A_501_513	Q06495	0.00459725	2.3375	2.9448
NTRK1_489_501	P04629	3.29904e-05	4.48161	2.19784
PP2AB_297_309	P62714	0.00141964	2.84782	2.1793
RB_804_816	P06400	0.00124384	2.90524	1.83557
VISTA_260_270	Q9H7M9	0.00384052	2.41561	3.05516
ZBT16_621_633	Q05516	0.0335321	1.47454	1.79282
