# Supplementary material for: Kinomics platform using GBM tissue identifies BTK as being associated with higher patient survival
Source: Life Sci Alliance. 2021 Oct 13;4(12):e202101054. doi: 10.26508/lsa.202101054 (PMC8548209; doi:10.26508/lsa.202101054)
Supplement: Supplementary file 3 [file LSA-2021-01054_TableS3.xlsx]

## Sheet: Supplementary table 3
Peptide ID	UniProt	P.value	log P.value	Fold change
CD79A_181_193	P11912	0.0136011	1.86643	1.05
EPOR_361_373	P19235	1.78064e-05	4.74942	2.81
EPOR_419_431	P19235	0.000267905	3.57202	1.88
JAK2_563_577	O60674	7.74385e-05	4.11104	2.96
KIT_930_942_C942S	P10721	0.000313564	3.50367	3.23
LAT_249_261	O43561	0.0459453	1.33776	1.25
LCK_387_399	P06239	1.77373e-05	4.75111	3.55
P85A_600_612	P27986	0.00048063	3.31819	2.02
PECA1_706_718	P16284	0.00127548	2.89433	2
PECA1_708_718	P16284	0.0028471	2.5456	1.94
PLCG1_764_776	P19174	0.00221515	2.6546	1.86
PLCG2_1191_1203_C1200S	P16885	0.00023533	3.62832	1.97
PTN11_57_67	Q06124	0.000797329	3.09836	1.82
PTN11_580_590	Q06124	0.000968574	3.01387	2.12
PTN6_531_541	P29350	0.00594274	2.22601	1.74
PTN6_558_570	P29350	0.0044203	2.35455	1.98
ZAP70_313_325	P43403	0.000317186	3.49869	1.61
ZAP70_485_497	P43403	0.000162872	3.78815	2.53
